# Supplementary material for: Rationale and Design of the SMILE Registry: A Comprehensive Approach to Predicting Treatment Outcomes in Mitral Regurgitation
Source: J Clin Med. 2026 Feb 14;15(4):1495. doi: 10.3390/jcm15041495 (PMC12941851; doi:10.3390/jcm15041495)
Supplement: Supplementary file 1 [file jcm-15-01495-s001.zip]

Archive with 1 entries (1 files):
- jcm-4046106-supplementary.pdf
